# Supplementary material for: The carbon-concentrating mechanism of the extremophilic red microalga Cyanidioschyzon merolae
Source: Photosynth Res. 2023 Feb 13;156(2):247–64. doi: 10.1007/s11120-023-01000-6 (PMC10154280; doi:10.1007/s11120-023-01000-6)
Supplement: Supplementary file 2 — Supplementary file2 (XLSX 61 KB) [file 11120_2023_1000_MOESM2_ESM.xlsx]

## Sheet: Article info, table caption
Title	The Carbon-Concentrating Mechanism of the Extremophilic Red Microalga Cyanidioschyzon merolae
Journal	Photosynthesis Research
Authors	Anne K Steensma, Yair Shachar-Hill, Berkley J Walker
Author Affiliations	Michigan State University Department of Plant Biology, East Lansing, MI, USA (AKS, YSH, BJW); Michigan State University-Department of Energy Plant Research Laboratory, East Lansing, MI, USA (AKS, BJW)
Corresponding Author Email Address	berkley@msu.edu
Table Caption	Table S1 Full results from BLAST searches for CCM-involved loci in C. merolae. Some interesting secondary hits are noted, but not all instances of multiple hits are reflected in this table

## Sheet: Cyanobacteria
	gene information							blastx results from search against http://czon.jp/blast/blast.html (the new URL of http://merolae.biol.s.u-tokyo.ac.jp/blast/blast.html)						localization prediction (“SP” (secretory pathway) may include targeting to the ER and/or the cytoplasmic membrane, and “Other” may include targeting to the cytosol, see 10.3389/fpls.2016.00958)		reciprocal best hit analysis (idea from 10.1093/jxb/erw118)					CO2 transcriptional response data from Rademacher et al. 2017 (doi: 10.1080/00837792.1978.10670110, Table S3 in 1-s2.0-S0176161717301736-mmc3.xls) fold changes less than 1 become negative log2FC, more than 2 become log2FC >1
General function category (categories adapted from Price et al. 2008 Figure 1, doi: 10.1093/jxb/erm112)	Specific function category + special notes	Gene name in organism on UniProt (alternative names are in parentheses)	Species used for translated NT data	SLL or SLR number (for Synechocystis PCC6803, other identifiers for other species) / European Nucleotide Archive (source for translated NT data) identifier	Main source	UniProt page (cyanobacteria gene, 6 letter/number sequence is accession number)	Hits?	Name of top hit ( [pt] indicates the gene was in the chloroplast DNA, [mt] indicates that the gene was in the mitochondrial DNA)	Alignment score	Identities	E score	C. merolae locus link (CDS)	notes	TargetP localization prediction (used plant option)	PredAlgo localization prediction	protein match in NCBI (best hit from blastx against "Synechococcus WH8102 (taxid:84588)" or "Synechocystis PCC6803 (taxid:1148)" or "Synechococcus elongatus PCC 7942 (taxid:1140)" @NCBI) (search database depending on source organism) with indication of identity %	reciprocal best hits? (NCBI protein blast)	homolog in reverse hits list at all? (any matches to column Q?)	notes	cluster	evidence of CO2 response? (any q less than 0.01)?	H0vsL3_log2FC (3 hours after HC to LC shift)	H0vsL24_log2FC (24 hours after HC to LC shift)	H0vsH24_log2FC (testing recovery of initial HC expression situation with 24 hour cultivation under HC)
Compartment for localised CO2 elevation and fixation	β-Carboxysome (shell proteins of the ccmKLMNO operon)
		ccmA	"Synechocystis PCC6803"	SLL0934 / BAA16880.1	Price et al. 1998 Table 2 (doi: 10.1139/b98-081)	https://www.uniprot.org/uniprot/P72864	no
		ccmK1	"Synechocystis PCC6803"	SLL1028 / BAA16775.1	Badger et al. 2002 Table 1 (doi: 10.1071/PP01213)	https://www.uniprot.org/uniprot/P72760	no
		ccmK2	"Synechocystis PCC6803"	SLL1028 / BAA16776.1	Badger et al. 2002 Table 1 (doi: 10.1071/PP01213)	https://www.uniprot.org/uniprot/P72761	no
		ccmK3	"Synechocystis PCC6803"	SLL1028 / BAA17446.1	Badger et al. 2002 Table 1 (doi: 10.1071/PP01213)	https://www.uniprot.org/uniprot/P73406	no
		ccmK4	"Synechocystis PCC6803"	SLL1028 / BAA17447.1	Badger et al. 2002 Table 1 (doi: 10.1071/PP01213)	https://www.uniprot.org/uniprot/P73407	no
		ccmL	"Synechocystis PCC6803"	SLL1030 / BAA16774.1	Badger et al. 2002 Table 1 (doi: 10.1071/PP01213)	https://www.uniprot.org/uniprot/P72759	no
	strong similarity to γ-CAs, but no detected CA activity (see UniProt)	ccmM	"Synechocystis PCC6803"	SLL1031 / BAA16773.1	Badger et al. 2002 Table 1 (doi: 10.1071/PP01213)	https://www.uniprot.org/uniprot/P72758	no
		ccmN	"Synechocystis PCC6803"	SLL1032 / /BAA16772.1	Badger et al. 2002 Table 1 (doi: 10.1071/PP01213)	https://www.uniprot.org/uniprot/P72757	no
		ccmO	"Synechocystis PCC6803"	SLR0436 / BAA10253.1	Badger et al. 2002 Table 1 (doi: 10.1071/PP01213)	https://www.uniprot.org/uniprot/Q55121	no
Compartment for localised CO2 elevation and fixation	α-Carboxysome
		csoS1	"Synechococcus sp. (strain WH8102)"	SYNW1719 / CAE08234.1	sources listed at "https://biocyc.org/gene?orgid=SYNWH8102&id=TX72_RS08665"	https://www.uniprot.org/uniprot/P0A329	no
		ccmK2 (csoS1E)	"Synechococcus sp. (strain WH8102)"	SYNW1712 / CAE08227.1	sources listed at "https://biocyc.org/gene?orgid=SYNWH8102&id=TX72_RS08665"	https://www.uniprot.org/uniprot/Q7U5J2	yes	hypothetical protein	34.7	0.34	0.009	http://czon.jp/db/cds_view.cgi?locus=CMO223C	czon.jp comment: bast no hit.	other	other	CAE08227.1 (100)	no (no significant similarity found)	no	genes not only had no reciprocal but in fact no hits for reciprocal at all	3	no
		SYNW1714 (csoS4A, carboxysome peptide A)	"Synechococcus sp. (strain WH8102)"	SYNW1714 / CAE08229.1	sources listed at "https://biocyc.org/gene?orgid=SYNWH8102&id=TX72_RS08665"	https://www.uniprot.org/uniprot/Q7U5J0	no
		SYNW1713 (csoS4B, carboxysome peptide B)	"Synechococcus sp. (strain WH8102)"	SYNW1713 / CAE08228.1	sources listed at "https://biocyc.org/gene?orgid=SYNWH8102&id=TX72_RS08665"	https://www.uniprot.org/uniprot/Q7U5J1	no
		csoS2	"Synechococcus sp. (strain WH8102)"	SYNW1716 / CAE08231.1	sources listed at "https://biocyc.org/gene?orgid=SYNWH8102&id=TX72_RS08665"	https://www.uniprot.org/uniprot/Q7U5I9	yes	similar to trefoil factor	40.4	0.23	0.001	http://czon.jp/db/cds_view.cgi?locus=CMC186C	czon.jp comment: SUBTELO	SP	SP	WP_011128578.1 (100)	no (no significant similarity found)	no		9	no
	episilon? (doi: 10.1093/jxb/eri286, 10.1074/jbc.M510464200) carboxysome shell carbonic anhydrase (see UniProt)	csoS3 (CsoSCA)	"Synechococcus sp. (strain WH8102)"	SYNW1715 / CAE08230.1	sources listed at "https://biocyc.org/gene?orgid=SYNWH8102&id=TX72_RS08665"	https://www.uniprot.org/uniprot/Q7TTT8	no
		SYNW1721 (csoS1D)	"Synechococcus sp. (strain WH8102)"	SYN1721 / CAE08236.1	sources listed at "https://biocyc.org/gene?orgid=SYNWH8102&id=TX72_RS08665"	https://www.uniprot.org/uniprot/Q7U5I6	no
Carbonic anhydrase	Carboxysome CA (β-cCA)
		ccaA (icfA)	"Synechocystis PCC6803"	SLR1347 / BAA18166.1	Badger et al. 2002 Table 1 (doi: 10.1071/PP01213)	https://www.uniprot.org/uniprot/Q54735	no
		icfA (ecaB)	"Synechocystis PCC6803"	SLR0051 / BAA10271.1	Badger et al. 2002 Table 1 (doi: 10.1071/PP01213)	https://www.uniprot.org/uniprot/Q55136	no
Carbonic anhydrase	α-CA
		ecaA	"Synechococcus elongatus (strain PCC 7942 / FACHB-805) (Anacystis nidulans R2)"	ALL2929 / AAC44830.1	Badger et al. 2002 Table 1 (doi: 10.1071/PP01213)	https://www.uniprot.org/uniprot/P95828	yes	similar to carbonic anhydrase precursor (also hit CMT416C, 50.8 / 45% / 2e-07)	54	0.46	3e-08	http://czon.jp/db/cds_view.cgi?locus=CMI270C		other (CMT416C thylakoid lumen)	other (CMT416C chloroplast)	AAC44830.1 (100)	yes? (carbonic anhydrase family protein [Synechococcus] / WP_011242481.1). This is https://www.uniprot.org/uniprot/A0A0H3K2I0 which is from a different species but I am counting it. AAC44830.1 is second result (CMT416C yes, AAC44830.1)	yes		7 (CMT416C 8)	yes, H0vsL24 (CMT416C yes, both H0vsL3 and H0vsL24)	0.579304549 (6.028369971)	(-)1.087982687 (4.997424063)	(-)0.631405536 (-0.27634057)
(not truly active) Ci uptake	CO2 uptake (NDH-I_3 complex)
	uptake process for these involves passive entry of CO2 in the cell followed by conversion of CO2 to bicarb	ndhD3	"Synechocystis PCC6803"	SLL1733 / BAA17434.1	Badger et al. 2002 Table 1 (doi: 10.1071/PP01213)	https://www.uniprot.org/uniprot/P73394	yes	[mt] NADH-ubiquinone oxidoreductase chain 4 (also hit chain 5 and 2)	195	0.27	1e-50	http://czon.jp/db/cds_view.cgi?locus=CMW023C		other	other	WP_010872064.1 (100)	no (NAD(P)H-quinone oxidoreductase subunit 4 [unclassified Synechocystis] / WP_010873266.1 )	yes		7	no
	^ 10.1093/jxb/eri286 ·see Figure 2 for picture of this	ndhF (ndhF3)	"Synechocystis PCC6803"	SLL1732 / BAA17435.1	Badger et al. 2002 Table 1 (doi: 10.1071/PP01213)	https://www.uniprot.org/uniprot/P73395	yes	[mt] NADH-ubiquinone oxidoreductase chain 5 (also hit chain 4 and 2)	137	0.23	4e-33	http://czon.jp/db/cds_view.cgi?locus=CMW025C		other	SP	WP_010872065.1 (100)	no (Select seq ref|WP_010873758.1| NAD(P)H-quinone oxidoreductase subunit 5 [unclassified Synechocystis] / WP_010873758.1)	yes		7	no
		sll1734 (chpY, CupA)	"Synechocystis PCC6803"	SLL1734 / BAA17433.1	Badger et al. 2002 Table 1 (doi: 10.1071/PP01213)	https://www.uniprot.org/uniprot/P72840	no
	more on this at doi: 10.1046/j.1365-2958.1999.01457.x	sll1735 (orf133)	"Synechocystis PCC6803"	SLL1735 / BAA17432.1	Price et al. 2008 article text (doi: 10.1093/jxb/erm112)	https://www.uniprot.org/uniprot/P73392	no
(not truly active) Ci uptake	CO2 uptake (NDH-I_4 complex)
	uptake process for these involves passive entry of CO2 into the cell followed by conversion of CO2 to bicarb	ndhD (ndhD4)	"Synechocystis PCC6803"	SLL0027 / BAA10808.1	Badger et al. 2002 Table 1 (doi: 10.1071/PP01213)	https://www.uniprot.org/uniprot/Q55464	yes	[mt] NADH-ubiquinone oxidoreductase chain 4 (also hit chain 5 and 2)	152	0.32	2e-37	http://czon.jp/db/cds_view.cgi?locus=CMW023C		other (see above)	other (see above)	WP_010874032.1 (100)	no (NAD(P)H-quinone oxidoreductase subunit 4 [unclassified Synechocystis] / WP_010873266.1 )	yes		7	no
		ndhF (ndhF4)	"Synechocystis PCC6803"	SLL0026 / BAA10809.1	Badger et al. 2002 Table 1 (doi: 10.1071/PP01213)	https://www.uniprot.org/uniprot/Q55465	yes	[mt] NADH-ubiquinone oxidoreductase chain 5 (only hit chain 5)	276	0.21	5e-25	http://czon.jp/db/cds_view.cgi?locus=CMW025C		other (see above)	SP (see above)	WP_010874033.1 (100)	no (NAD(P)H-quinone oxidoreductase subunit 5 [unclassified Synechocystis] / WP_010873758.1)	yes		7	no
		slr1302 (chpX, cphX, CupB, orf431)	"Synechocystis PCC6803"	SLR1302 / BAA16855.1	Badger et al. 2002 Table 1 (doi: 10.1071/PP01213)	https://www.uniprot.org/uniprot/P73393	no
Active Ci uptake (pumps for CO2 or bicarbonate)/Energization of Ci uptake	other NDH-1 complexes (not clear which ones are involved in Ci uptake most directly [vs. energization of Ci uptake - ex. 10.1104/pp.004598])
	involved in formation of cyclic and photorespiratory NDH-1 complexes (see source)	ndhA	"Synechocystis PCC6803"	SLL0519 / BAA10885.1	Price et al. 1998 Table 3 (doi: 10.1139/b98-081)	https://www.uniprot.org/uniprot/P26522	yes	[mt] NADH-ubiquinone oxidoreductase chain 1 (only hit chain 1)	228	0.37	1e-60	http://czon.jp/db/cds_view.cgi?locus=CMW021C		other	SP	WP_010874108.1 (100)	yes (NADH-quinone oxidoreductase subunit NuoH [unclassified Synechocystis] / WP_010874108.1)	yes	most of these had q values of all 1	7	no
	involved in formation of cyclic and photorespiratory NDH-1 complexes (see source)	ndhB	"Synechocystis PCC6803"	SLL0223 / BAA16721.1	Price et al. 1998 Table 3 (doi: 10.1139/b98-081)	https://www.uniprot.org/uniprot/P72714	yes	[mt] NADH-ubiquinone oxidoreductase chain 2 (also hit chain 4 and 5)	157	0.27	4e-39	http://czon.jp/db/cds_view.cgi?locus=CMW022C		other	other	BAA14330.1 (99.81)	yes (ndhB [Synechocystis sp. PCC 6803] / BAA14330.1)	yes		7	no
	involved in formation of cyclic and photorespiratory NDH-1 complexes (see source)	ndhC	"Synechocystis PCC6803"	SLR1279 / BAA18283.1	Price et al. 1998 Table 3 (doi: 10.1139/b98-081)	https://www.uniprot.org/uniprot/P19045	yes	[mt] NADH-ubiquinone oxidoreductase chain 3 (only hit chain 3)	83.2	0.33	9e-18	http://czon.jp/db/cds_view.cgi?locus=CMW020C		other	SP	WP_199303609.1 (100)	yes (apparent tie for top hit -NAD(P)H-quinone oxidoreductase subunit 3 [unclassified Synechocystis] / WP_199303609.1	yes		8	no
	part of conventional respiratory complex that enables CEF (see source)	ndhD1	"Synechocystis PCC6803"	SLR0331 / BAA10037.1	Badger et al. 2002 Table 1 (doi: 10.1071/PP01213)	https://www.uniprot.org/uniprot/P32421	no
	part of conventional respiratory complex that enables CEF (see source)	ndhD2	"Synechocystis PCC6803"	SLR1291 / BAA16838.1	Badger et al. 2002 Table 1 (doi: 10.1071/PP01213)	https://www.uniprot.org/uniprot/P72823	yes	[mt] NADH-ubiquinone oxidoreductase chain 4 (also hit chain 5 and 2)	238	0.31	1e-63	http://czon.jp/db/cds_view.cgi?locus=CMW023C		other (see above)	other (see above)	WP_010871468.1 (100)	yes - by annotation (NAD(P)H-quinone oxidoreductase subunit 4 [unclassified Synechocystis] / WP_010873266.1 )	yes		7	no
	unclear role/specialization, may have something to do with Na+ gradient generation (see source)	ndhD (ndhD5, MnhD1)	"Synechocystis PCC6803"	SLR2007 / BAA17252.1	Badger et al. 2002 Table 1 (doi: 10.1071/PP01213)	https://www.uniprot.org/uniprot/P73225	yes	[mt] NADH-ubiquinone oxidoreductase chain 5 (also hit chain 4)	156	0.22	3e-11	http://czon.jp/db/cds_view.cgi?locus=CMW025C		other (see above)	SP (see above)	WP_010871881.1 (100)	no (NAD(P)H-quinone oxidoreductase subunit 5 [unclassified Synechocystis] / WP_010873758.1)	no		7	no
	unclear role/specialization, may have something to do with Na+ gradient generation (see source)	ndhD (ndhD6, MnhD2)	"Synechocystis PCC6803"	SLR2009 / BAA17254.1	Badger et al. 2002 Table 1 (doi: 10.1071/PP01213)	https://www.uniprot.org/uniprot/P73227	yes	[mt] NADH-ubiquinone oxidoreductase chain 5 (also hit chain 4 and 2)	84.3	0.23	4e-17	http://czon.jp/db/cds_view.cgi?locus=CMW025C		other (see above)	SP (see above)	WP_010871883.1 (100)	no (NAD(P)H-quinone oxidoreductase subunit 5 [unclassified Synechocystis] / WP_010873758.1)	yes		7	no
	restoring Na+ gradient (see CCM engineering paper, 10.1016/j.pbi.2016.03.002)	slr2012 (MnhB)	"Synechocystis PCC6803"	SLR2012 / BAA17259.1	Long et al. 2016 Figure 1 (doi: 10.1016/j.pbi.2016.03.002)	https://www.uniprot.org/uniprot/P73232	no
	probably involved in cyclic and respiratory functions (see source)	ndhE	"Synechocystis PCC6803"	SLL0522 / BAA10882.1	Price et al. 1998 Table 2 (doi: 10.1139/b98-081)	https://www.uniprot.org/uniprot/P26524	yes	[mt] NADH-ubiquinone oxidoreductase chain 4L (only hit chain 4L)	46.6	0.31	7e-07	http://czon.jp/db/cds_view.cgi?locus=CMW060C		other	SP	P26524.1 (100)				6	no
	part of conventional respiratory complex that enables CEF (see source)	ndhF (ndhF1)	"Synechocystis PCC6803"	SLR0844 / BAA10530.1	Badger et al. 2002 Table 1 (doi: 10.1071/PP01213)	https://www.uniprot.org/uniprot/Q55429	yes	[mt] NADH-ubiquinone oxidoreductase chain 5 (also hit chain 4 and 2)	293	0.3	8e-80	http://czon.jp/db/cds_view.cgi?locus=CMW025C		other (see above)	SP (see above)	WP_010873758.1 (100)	yes (NAD(P)H-quinone oxidoreductase subunit 5 [unclassified Synechocystis] / WP_010873758.1)"	yes		7	no
	probably involved in cyclic and respiratory functions (see source)	ndhG	"Synechocystis PCC6803"	SLL0521 / BAA10883.1	Price et al. 1998 Table 3 (doi: 10.1139/b98-081)	https://www.uniprot.org/uniprot/P26523	yes	[mt] NADH-ubiquinone oxidoreductase chain 6 (only hit chain 6)	65.9	0.25	4e-12	http://czon.jp/db/cds_view.cgi?locus=CMW005C		mitochondria	SP	WP_010874106.1 (100)	no (no significant similarity found)	no		7	no
	probably involved in cyclic and respiratory functions (see source)	ndhH	"Synechocystis PCC6803"	SLR0261 / BAA17939.1	Price et al. 1998 Table 3 (doi: 10.1139/b98-081)	https://www.uniprot.org/uniprot/P27724	yes	NADH dehydrogenase I (Complex I) iron-sulfur protein 49kDa subunit (only hit this)	303	0.41	4e-83	http://czon.jp/db/cds_view.cgi?locus=CMJ211C		mitochondria	mitochondria	WP_010872566.1 (100)	yes (NAD(P)H-quinone oxidoreductase subunit H [Synechocystis] / WP_010872566.1)	yes		4	no
	probably involved in cyclic and respiratory functions (see source)	ndhI	"Synechocystis PCC6803"	SLL0520 / BAA10884.1	Price et al. 1998 Table 3 (doi: 10.1139/b98-081)	https://www.uniprot.org/uniprot/P26525	yes	NADH dehydrogenase I (Complex I) iron-sulfur protein 23kDa subunit (TYKY) (also hit CMV059C [pt] photosystem I p700 chlorophyll A apoprotein A1)	58.5	0.3	6e-10	http://czon.jp/db/cds_view.cgi?locus=CMS223C		other	other	WP_010874107.1 (100)	yes (NAD(P)H-quinone oxidoreductase subunit I [unclassified Synechocystis] / WP_010874107.1)	yes		8	no
	probably involved in cyclic and respiratory functions (see source)	ndhJ	"Synechocystis PCC6803"	SLR1281 / BAA18285.1	Price et al. 1998 Table 3 (doi: 10.1139/b98-081)	https://www.uniprot.org/uniprot/P19125	yes	NADH dehydrogenase I (Complex I) iron-sulfur protein 30kDa subunit (NADH-coenzyme Q reductase) (only hit this)	54.7	0.32	8e-09	http://czon.jp/db/cds_view.cgi?locus=CMQ200C		mitochondria	other	WP_010872907.1 (100)	yes (NAD(P)H-quinone oxidoreductase subunit J [unclassified Synechocystis] / WP_010872907.1)	yes		8	no
	inactivation abolished Ci uptake and resulted in poor growth under photoheterotrophy (see source)	ndhK1 (ndhK, psbG)	"Synechocystis PCC6803"	SLR1280 / BAA18284.1	Price et al. 1998 Table 3 (doi: 10.1139/b98-081)	https://www.uniprot.org/uniprot/P19050	yes	NADH dehydrogenase I (Complex I) iron-sulfur protein 20kDa subunit (PSST) (only hit this)	160	0.48	1e-40	http://czon.jp/db/cds_view.cgi?locus=CMI095C		mitochondria	chloroplast	WP_010872906.1 (100)	yes (photosynthetic/respiratory NAD(P)H-quinone oxidoreductase subunit K [unclassified Synechocystis] / WP_010872906.1)	yes		3	no
	inactivation produces a HCR mutant, abolishes Ci uptake and gives poor growth under photoheterotrophy (see source)	ndhL (ictA)	"Synechocystis PCC6803"	SSR1386 / BAA18123.1	Price et al. 1998 Table 3 (doi: 10.1139/b98-081)	https://www.uniprot.org/uniprot/P27372	no
	a PSI subunit, potentially involved in alternative cyclic flow (see source)	psaE	"Synechocystis PCC6803"	SSR2831 / BAA18383.1	Price et al. 1998 Table 3 (doi: 10.1139/b98-081)	https://www.uniprot.org/uniprot/P12975	yes	[pt] photosystem I iron-sulfur center (subunit VII)	70.5	0.47	4e-14	http://czon.jp/db/cds_view.cgi?locus=CMV128C		other	other	WP_010873003.1 (100)	yes (photosystem I reaction center subunit IV [unclassified Synechocystis] / WP_010873003.1)	yes		10	no
Active Ci uptake (pumps for CO2 or bicarbonate)	ATP-dependent bicarbonate transporter (BCT1 transporter, including cmpAB(porB)CD operon )
	thought to bind bicarb with high affinity (see UniProt)	cmpA	"Synechocystis PCC6803"	SLR0040 / BAA10803.1	Badger et al. 2002 Table 1 (doi: 10.1071/PP01213)	https://www.uniprot.org/uniprot/Q55460	no
	probably responsible for the translocation of the substrate across the membrane (see UniProt)	cmpB	"Synechocystis PCC6803"	SLR0041 / BAA10804.1	Badger et al. 2002 Table 1 (doi: 10.1071/PP01213)	https://www.uniprot.org/uniprot/Q55461	yes	unknown ABC anion transporter	98	0.24	8e-05	http://czon.jp/db/cds_view.cgi?locus=CMO283C	czon.jp comment: similar to nitrate permease. duplicated permease	thylakoid lumen	other	WP_010874028.1 (100)	yes (nitrate ABC transporter permease [unclassified Synechocystis] / WP_010874028.1)	yes		3	no
	responsible for energy coupling to the transport system (by similarity) (see UniProt)	cmpC	"Synechocystis PCC6803"	SLR0043 / BAA10806.1	Badger et al. 2002 Table 1 (doi: 10.1071/PP01213)	https://www.uniprot.org/uniprot/Q55462	yes	nitrate ABC transporter ATP-binding protein (also hit a bunch of other ATP binding cassettes)	157	0.41	6e-39	http://czon.jp/db/cds_view.cgi?locus=CMK129C		thylakoid lumen	chloroplast	WP_010874030.1 (100)	no (ABC transporter ATP-binding protein [unclassified Synechocystis] / WP_010871922.1)	yes		1	no
	responsible for energy coupling to the transport system (by similarity) (see UniProt)	cmpD	"Synechocystis PCC6803"	SLR0044 / BAA10807.1	Badger et al. 2002 Table 1 (doi: 10.1071/PP01213)	https://www.uniprot.org/uniprot/Q55463	yes	nitrate ABC transporter ATP-binding protein (also hit a bunch of other ATP binding cassettes)	170	0.41	3e-43	http://czon.jp/db/cds_view.cgi?locus=CMK129C		thylakoid lumen (see above)	chloroplast (see above)	WP_010874031.1 (100)	no (ABC transporter ATP-binding protein [unclassified Synechocystis] / WP_010871922.1)	yes		1	no
	putatative bicarb porin (see source)	slr0042 (porB, orf576)	"Synechocystis PCC6803"	SLR0042 / BAA10805.1	Price et al. 2008 article text (doi: 10.1093/jxb/erm112)	https://www.uniprot.org/uniprot/Q59991	no
Active Ci uptake (pumps for CO2 or bicarbonate)	Na+-dependent bicarbonate transport
	potential Na+-dependent bicarb transporter (Price et al 1998) - ictB (D082_29420) is a sodium/bicarb cotransporter	slr1515 (ictB-like)	"Synechocystis PCC6803"	SLR1515 / BAA18025.1	Badger et al. 2002 Table 1 (doi: 10.1071/PP01213)	https://www.uniprot.org/uniprot/P73958	no
	Transport Classificiation Database (TCDB) grouping is "2.A.83.1.1﻿, the na(+)-dependent bicarbonate transporter (sbt) family" (UniProt)	slr1512	"Synechocystis PCC6803"	SLR1512 / BAA18020.1	Badger et al. 2002 Table 1 (doi: 10.1071/PP01213)	https://www.uniprot.org/uniprot/P73953	no
Active Ci uptake (pumps for CO2 or bicarbonate)	Na+-dependent bicarbonate transporter (BicA transporter)
	a single-gene transporter that belongs to large/widespread sulfate permease family (doi: 10.1073/pnas.0405211101)	bicA	"Synechocystis PCC6803"	SLL0834 / BAA10512.1	Klanchui et al. 2017 Supplementary Materials mm1.xlsx (10.1016/j.csbj.2017.05.001)	https://www.uniprot.org/uniprot/Q55415	yes	probable sulfate permease (also hit CMH229C, 122/21%/2e-28)	122	0.21	1e-28	http://czon.jp/db/cds_view.cgi?locus=CMI052C	just in chloroplast or in plasma membrane as well?	thylakoid lumen (CMH229C other)	chloroplast (CMH229C other)	WP_010873740.1 (100)	no (SulP family inorganic anion transporter [unclassified Synechocystis] / WP_010872144.1)	yes		9 (CMH229C 10)	yes, H0vsL24 (CMH229C no)	0.43728	1.15325	0.346582
Active Ci uptake (pumps for CO2 or bicarbonate)	Na+-dependent bicarbonate transporter (SbtA transporter)
	SbtA transporter (see source)	sbtA	"Synechocystis PCC6803"	SLR1512 / BAA18020.1	Klanchui et al. 2017 Supplementary Materials mm1.xlsx (10.1016/j.csbj.2017.05.001)	https://www.uniprot.org/uniprot/P73953	no
	SbtA regulator (see source)	sbtB	"Synechocystis PCC6803"	SLR1513 / BAA18021.1	Klanchui et al. 2017 Supplementary Materials mm1.xlsx (10.1016/j.csbj.2017.05.001)	https://www.uniprot.org/uniprot/P73954	no
Transcriptional regulation	LysR-family transcriptional regulators controlling expression of CO2-responsive genes (among lots of other things)
	additional source for this group: doi 10.1128/JB.183.6.1891-1898.2001 (they activate transcription of cmp operon)	rbcR (ccmR, ndhR, cmpR, rbcR1)	"Synechocystis PCC6803"	SLL1594 / BAA17924.1	Price et al. 2008 article text (doi: 10.1093/jxb/erm112)	https://www.uniprot.org/uniprot/P73862	yes	[pt] lysR-like transcriptional regulator (only hit this)	134	0.31	2e-32	http://czon.jp/db/cds_view.cgi?locus=CMV044C		other	chloroplast	WP_010872551.1 (100)	no (LysR family transcriptional regulator [unclassified Synechocystis] / WP_010871778.1)	yes		7	yes, H0vsL3	0.703898	0.0237819	-0.522587
		cmpR (rbcR2)	"Synechocystis PCC6803"	SLL0030 / BAA10802.1	Price et al. 2008 article text (doi: 10.1093/jxb/erm112)	https://www.uniprot.org/uniprot/Q55459	yes	[pt] lysR-like transcriptional regulator (only hit this)	133	0.3	4e-32	http://czon.jp/db/cds_view.cgi?locus=CMV044C		other (see above)	chloroplast (see above)	WP_010874026.1 (100)	no (LysR family transcriptional regulator [unclassified Synechocystis] / WP_010871778.1)	yes		7	yes, H0vsL3	0.703898	0.0237819	-0.522587
Other regulatory functions	Other potential regulatory functions
		icfG	"Synechocystis PCC6803"	SLR1860 / BAA17654.1	Price et al. 1998 Table 3 (doi: 10.1139/b98-081)	https://www.uniprot.org/uniprot/P37979	no
		slr1983 (icfG2)	"Synechocystis PCC6803"	SLR1983 / BAA18225.1	Price et al. 1998 Table 3 (doi: 10.1139/b98-081)	https://www.uniprot.org/uniprot/P74139	yes	[pt] ompR-like transcriptional regulator	55.1	0.28	3e-08	http://czon.jp/db/cds_view.cgi?locus=CMV094C		other	other	WP_010872848.1 (100)	no (response regulator transcription factor [Synechocystis] / WP_014407067.1)	no		7	no
		slr0143 (HatA)	"Synechocystis PCC6803"	SLR0143 / BAA18543.1	Price et al. 1998 Table 3 (doi: 10.1139/b98-081)	https://www.uniprot.org/uniprot/P74442	yes	unknown WD-repeat protein WDS (and lots more hits of WD repeat proteins)	130	0.29	1e-30	http://czon.jp/db/cds_view.cgi?locus=CMC158C		other	other	WP_010873166.1 (100)	yes (AAA-like domain-containing protein [unclassified Synechocystis] / WP_010873166.1)	yes		6	no
Internal pH control under Ci flux	H+ extrusion and possible promotion of Ci uptake
	Na+-dependent H+ extrusion during initial CO2 uptake phase, appears to have role in Na+-dependent bicarb and nitrate uptake (see source) cell membrane protein (see UniProt)	pcxA (pxcA, cotA)	"Synechocystis PCC6803"	SLR1596 / BAA16993.1	Price et al. 2008 article text (doi: 10.1093/jxb/erm112)	https://www.uniprot.org/uniprot/P75028	yes	[pt] chloroplast envelope protein	259	0.46	7e-70	http://czon.jp/db/cds_view.cgi?locus=CMV237C		other	other	WP_010871621.1 (100)	yes (proton extrusion protein PcxA [unclassified Synechocystis] / WP_010871621.1)	yes		2	no
	"May be involved in proton extrusion. Indirectly promotes efficient inorganic carbon uptake (By similarity)" (UniProt)	cotA-like	"Synechocystis PCC6803"	SLL1685 / BAA16786.1	Price et al. 1998 Table 3 (doi: 10.1139/b98-081)	https://www.uniprot.org/uniprot/P72771	yes	[pt] chloroplast envelope protein	171	0.35	2e-43	http://czon.jp/db/cds_view.cgi?locus=CMV237C		other (see above)	other (see above)	WP_010871416.1 (100)	yes - by annotation (WP_010871416.1 is also called "proton extrusion protein PcxA [unclassified Synechocystis]")	yes		2	no
Internal pH control under Ci flux / Ci uptake	Maintaining sodium gradients, possible roles in pH regulation or Ci uptake
	"Na+-ATPase, likely to be involved in generation of sodium motive force and thus a possible role in Ci uptake or pH regulation" (see source)	ntpJ	"Synechocystis PCC6803"	SLR1509 / BAA18016.1	Price et al. 1998 Table 3 (doi: 10.1139/b98-081)	https://www.uniprot.org/uniprot/P73949	yes	similar to low affinity potassium transport; Trk2p (only hit)	41.6	0.19	0.0002	http://czon.jp/db/cds_view.cgi?locus=CMK019C		other	mitochondria	WP_010872641.1 (100)	no (no significant similarity found)	no		3	no
	Na+-H+ antiport (I think the idea is that this type of activity can be used to support Na+-dependent bicarb transport) (see source)	nhaS3 (sll0689)	"Synechocystis PCC6803"	SLL0689 / BAA10332.1	Price et al. 1998 Table 3 (doi: 10.1139/b98-081)	https://www.uniprot.org/uniprot/Q55190	yes	K efflux antiporter KEA1 (also hit CMK288C probable potassium transporter)	75.1	0.24	2e-14	http://czon.jp/db/cds_view.cgi?locus=CMS232C		other	other	WP_010873559.1 (100)	no (cation:proton antiporter [unclassified Synechocystis] / WP_230401114.1)	no		4	no
	Na+-H+ antiport (see source)	nhaS2 (sll0273)	"Synechocystis PCC6803"	SLL0273 / BAA18490.1	Price et al. 1998 Table 3 (doi: 10.1139/b98-081)	https://www.uniprot.org/uniprot/P74393	yes	probable sodium/hydrogen antiporter (also hit other similar proteins)	41.6	0.26	0.0003	http://czon.jp/db/cds_view.cgi?locus=CMS154C		other	SP	WP_010873113.1 (100)	no (Na+/H+ antiporter [unclassified Synechocystis] / WP_199303635.1)	no		9	no
	Na+-H+ antiport (see source)	nhaS4 (slr1595)	"Synechocystis PCC6803"	SLR1595 / BAA16991.1	Price et al. 1998 Table 3 (doi: 10.1139/b98-081)	https://www.uniprot.org/uniprot/P72973	yes	probable potassium transporter (also hit K efflux antiporter KEA1)	50.8	0.18	4e-07	http://czon.jp/db/cds_view.cgi?locus=CMK288C		thylakoid lumen	chloroplast	WP_010871619.1 (100)	no (cation:proton antiporter [unclassified Synechocystis] / WP_230401114.1)	no		9	yes, H0vsL24	0.455911	0.890539	0.112743
	Na+-H+ antiport (see source)	nhaS1 (slr1727)	"Synechocystis PCC6803"	SLR1727 / BAA17925.1	Price et al. 1998 Table 3 (doi: 10.1139/b98-081)	https://www.uniprot.org/uniprot/P73863	yes	sodium/hydrogen antiporter NHE8 (also hit other similar proteins)	118	0.25	3e-27	http://czon.jp/db/cds_view.cgi?locus=CMN286C		other	mitochondria	WP_010872552.1 (99.81%)	no (Na+/H+ antiporter [unclassified Synechocystis] / WP_199303635.1)	yes		9	no
General carbon fixation and photorespiration	General carbon fixation and photorespiration
	Rubisco large chain (see source)	cbbL (rbcL)	"Synechocystis PCC6803"	SLR0009 / BAA10190.1	Badger et al. 2002 Table 1 (doi: 10.1071/PP01213)	https://www.uniprot.org/uniprot/P54205	yes	[pt] ribulose bisphosphate carboxylase large chain	512	0.56	1e-146	http://czon.jp/db/cds_view.cgi?locus=CMV013C		other	other	WP_010873418.1 (100)	yes (form I ribulose bisphosphate carboxylase large subunit [Synechocystis] / WP_010873418.1)	yes		7	yes, H0vsL3 and H0vsH24	1.11401	-0.34316	-1.21964
	Rubisco small chain (see source)	ccbS (rbcS)	"Synechocystis PCC6803"	SLR0012 / BAA10192.1	Badger et al. 2002 Table 1 (doi: 10.1071/PP01213)	https://www.uniprot.org/uniprot/P54206	yes	[pt] ribulose bisphosphate carboxylase small chain	94	0.41	5e-21	http://czon.jp/db/cds_view.cgi?locus=CMV014C	apparently it is common (perhaps universal) in red and brown (non-green) algae to have the small subunit of Rubisco encoded in the chloroplast genome rather than the nuclear genome (10.1023/A:1006211417981)	other	other	WP_010873420.1 (100)	yes (ribulose bisphosphate carboxylase small subunit [unclassified Synechocystis] / WP_010873420.1)	yes		7	yes, H0vsL3 and H0vsH24	0.920608	-0.744802	-1.58722
	chaperone involved in Rubisco subunit assembly: 10.1038/463164a (β carboxysome type)	rbcX	"Synechocystis PCC6803"	SLR0011 / BAA10191.1	Badger et al. 2002 Table 1 (doi: 10.1071/PP01213)	https://www.uniprot.org/uniprot/Q55670	no
	phosphoglycolate phosphatase, related to examining the adaptation of cyanobacteria to limiting Ci (see source)	cbbZp (PGP)	"Synechocystis PCC6803"	SLL1349 / BAA17565.1	Badger et al. 2002 Table 1 (doi: 10.1071/PP01213)	https://www.uniprot.org/uniprot/P73525	no
	glycolate oxidase subunit, related to examining the adaptation of cyanobacteria to limiting Ci (see source)	glcD	"Synechocystis PCC6803"	SLL0404 / BAA10256.1	Badger et al. 2002 Table 1 (doi: 10.1071/PP01213)	https://www.uniprot.org/uniprot/Q55124	yes	actin interacting protein (also hit a probable D-lactate dehydrogenase (cytochrome))	147	0.26	1e-36	http://czon.jp/db/cds_view.cgi?locus=CMR349C		mitochondria	other	WP_010873482.1 (100)	yes (glycolate oxidase subunit GlcD [unclassified Synechocystis] / WP_010873482.1)	yes		10	no
	glycolate oxidase subunit, related to examining the adaptation of cyanobacteria to limiting Ci (see source)	glcE	"Synechocystis PCC6803"	SLL1189 / BAA16857.1	Badger et al. 2002 Table 1 (doi: 10.1071/PP01213)	https://www.uniprot.org/uniprot/P72842	yes	probable D-lactate dehydrogenase (cytochrome) (also hit an actin interacting protein)	95.1	0.29	2e-20	http://czon.jp/db/cds_view.cgi?locus=CMQ347C		mitochondria	chloroplast	WP_010871487.1 (100)	no (glycolate oxidase subunit GlcD [unclassified Synechocystis] / WP_010873482.1)	yes		9	no
	glycolate oxidase subunit, related to examining the adaptation of cyanobacteria to limiting Ci (see source)	glcF	"Synechocystis PCC6803"	SLL1831 / BAA17145.1	Badger et al. 2002 Table 1 (doi: 10.1071/PP01213)	https://www.uniprot.org/uniprot/P73119	no
General carbon fixation and photorespiration	α-Carboxysome Rubisco chaperone
		acRAF	"Prochlorococcus marinus (strain SARG / CCMP1375 / SS120)"	Pro_0558 / AAP99603.1	Wheatley et al. 2014 (doi: 10.1074/jbc.M113.531236)	https://www.uniprot.org/uniprot/Q7VD26	no
	gene count:	74

## Sheet: Chlamydomonas
	gene information							blastx results from search against http://czon.jp/blast/blast.html (the new URL of http://merolae.biol.s.u-tokyo.ac.jp/blast/blast.html)						localization prediction (“SP” (secretory pathway) may include targeting to the ER and/or the cytoplasmic membrane, and “Other” may include targeting to the cytosol, see 10.3389/fpls.2016.00958)		reciprocal best hit analysis (idea from 10.1093/jxb/erw118)					CO2 transcriptional response data from Rademacher et al. 2017 (doi: 10.1080/00837792.1978.10670110, Table S3 in 1-s2.0-S0176161717301736-mmc3.xls) fold changes less than 1 become negative log2FC, more than 2 become log2FC >1
General function category (categories adapted from Price et al. 2008 Figure 1, doi: 10.1093/jxb/erm112)	Specific function category + special notes	Gene name in organism on UniProt (alternative names are in parentheses)	source for identifiers / alternate names (many Cre identifiers also from Phytozyme, https://phytozome-next.jgi.doe.gov/)	Cre gene identifier or GeneID (when available) / European Nucleotide Archive (source for translated NT data) identifier (generally from sequence DS496122 or other whole-genome sequence)	Main source	UniProt page (Chlamydomonas gene)	Hits?	Name of top hit ([pt] indicates the gene was in the chloroplast DNA, [mt] indicates that the gene was in the mitochondrial DNA)	Alignment score (bits)	Identities	E score	C. merolae locus link	notes	TargetP-2.0 localization prediction (used plant option)	PredAlgo localization prediction	protein match in NCBI (best hit from blastx against "Chlamydomonas reinhardtii (taxid:3055)" @NCBI) with indication of identity %	reciprocal best hits? (NCBI protein blast)	homolog in reverse hits list at all? (any matches to column Q?)	notes	cluster	evidence of CO2 response? (any q less than 0.01 - AJ, AK, AL)?	H0vsL3_log2FC (3 hours after HC to LC shift) - AM	H0vsL24_log2FC (24 hours after HC to LC shift) - AN	H0vsH24_log2FC (testing recovery of initial HC expression situation with 24 hour cultivation under HC) - AO
Compartment for localised CO2 elevation and fixation	pyrenoid structure and organization
	required for normal pyrenoid number and starch sheath synthesis (10.1073/pnas.1904587116)	CBM20 domain-containing protein (SAGA1)	https://phytozome-next.jgi.doe.gov/phytomine/portal.do?class=Protein&externalids=Cre11.g467712.t1.1	Cre11.g467712 / PNW76586.1	Itakura et al. 2019 article text (doi: 10.1073/pnas.1904587116)	https://www.uniprot.org/uniprot/A0A2K3D7T6	no
	links Rubisco to form pyrenoid (10.1073/pnas.1522866113, 10.1093/jxb/erz275, 10.1093/jxb/erz299)	LCI5 (EPYC1)	https://www.chlamylibrary.org/showGene?geneIdentifier=Cre10.g436550	Cre10.g436550 / EDP05843.1	Mackinder et al. 2016 article text (doi: 10.1073/pnas.1522866113)	https://www.uniprot.org/uniprot/A8IGD9	no
	mutant had disorganized pyrenoid, mislocalized Rubisco, higher [chlorophyll] - predicted to act as methyltransferase but function is not clear. chloroplast organization or chloroplast/nuclear communication function? (see source)	CIA6		Cre10.g437829 / ADX78230.1	Ma et al. 2011 article text (doi: 10.1104/pp.111.173922)	https://www.uniprot.org/uniprot/F6LJD1	yes	similar to protein N-methyltransferase	39	0.62	0.004	http://czon.jp/db/cds_view.cgi?locus=CMT147C		other		ADX78230.1 (100)	no (uncharacterized protein CHLRE_08g368700v5 [Chlamydomonas reinhardtii] / XP_042921983.1)	no		10	no
	a small-subunit post-translational methyltransferase (see source)	RMT2		Cre01.g050050 / EDP00592.1	Meyer and Griffiths 2013 article text (doi: 10.1093/jxb/ers390)	https://www.uniprot.org/uniprot/A8J5M7	yes	similar to ribulose-1,5 bisphosphate carboxylase/oxygenase large subunit N-methyltransferase, chloroplast precursor	60	0.27	8e-10	http://czon.jp/db/cds_view.cgi?locus=CMN207C	czon.jp comment: RuBisCO methyltransferase	thylakoid lumen		XP_042918528.1 (100)	no (uncharacterized protein CHLRE_12g503800v5 [Chlamydomonas reinhardtii] / XP_042918239.1)	yes		8	yes, H0vsL3	0.732512	0.315853	-0.268373
	a putatative methyltransferase localized to the pyrenoid and strongly upregulated under low CO2 (see source)	SMM7		Cre03.g151650 / CDS from Cre16.g687450 Phytozome page	Mackinder et al. 2017 article text (doi: 10.1016/j.cell.2017.08.044)		yes	K efflux antiporter KEA1 (also hit twice within CMK288C "probable potassium transporter", best hit 301/45%/3e-82)	328	0.35	2e-90	http://czon.jp/db/cds_view.cgi?locus=CMS232C		other (also hit in cyano search)	other (also hit in cyano search)	XP_042915902.1 (100)	no (uncharacterized protein CHLRE_04g220200v5 [Chlamydomonas reinhardtii] / XP_042925231.1)	yes		4	no
	photosystem II subunit P4, part of outer protein layers of pyrenoid in punctate distribution (see source)	PSBP4		Cre08.g362900 / EDP01051.1	Mackinder et al. 2017 article text (doi: 10.1016/j.cell.2017.08.044)	https://www.uniprot.org/uniprot/A8J4E8	yes	similar to oxygen-evolving complex component psbP	38	0.26	0.002	http://czon.jp/db/cds_view.cgi?locus=CMT368C	czon.jp comment: "CMN290C is more parsimonious candidate for psbP"	thylakoid lumen		XP_042921856.1 (100)	yes (uncharacterized protein CHLRE_08g362900v5 [Chlamydomonas reinhardtii] / XP_042921856.1)	yes		8	yes, H0vsL3 and H0vsL24	2.66786	1.91808	0.352727
	starch synthase 2, part of outer protein layers of pyrenoid (localizes to plate-like structures) (see source)	STA2		Cre17.g721500.t1.2 / AAL28128.1	Mackinder et al. 2017 article text (doi: 10.1016/j.cell.2017.08.044)	https://www.uniprot.org/uniprot/O64925	yes	probable starch/glycogen synthase (also hit CMR346C "probabale Lipopolysaccharide glycosyltransferase", CMR015C "sulfoquinovosyldiacylglycerol biosynthesis protein")	81	0.24	6e-16	http://czon.jp/db/cds_view.cgi?locus=CMM317C	czon.jp comment: "strong similarity to Dictyostelium and Entamoeba homologs"	other		AAC17969.3 (100)	no (uncharacterized protein CHLRE_03g185250v5 [Chlamydomonas reinhardtii] / XP_042926226.1)	yes		1	no
	starch branching enzyme 3, part of outer protein layers of pyrenoid (localizes to plate-like structures) (see source)	SBE3		Cre10.g444700.t1.1 / EDP05581.1	Mackinder et al. 2017 article text (doi: 10.1016/j.cell.2017.08.044)	https://www.uniprot.org/uniprot/A8IHX1	yes	1,4-alpha-Glucan branching enzyme (also hit "probable pullulanase," "isoamylase," "isoamylase"	764	0.54	0	http://czon.jp/db/cds_view.cgi?locus=CMH144C		other		XP_001690322.2 (100)	yes (uncharacterized protein CHLRE_10g444700v5 [Chlamydomonas reinhardtii] / XP_001690322.2)	yes		6	yes, H0vsL24	-0.709601	-1.02652	-0.2269
	part of outer protein layers of pyrenoid (localizes to mesh-like structures that may fill gaps between starch plates) (see source)	LC19		Cre09.g394473.t1.1 / EDP02349.1	Mackinder et al. 2017 article text (doi: 10.1016/j.cell.2017.08.044)	https://www.uniprot.org/uniprot/A8J0B1	yes	trehalose-6-phosphate synthase	39	0.42	0.003	http://czon.jp/db/cds_view.cgi?locus=CMI293C	czon.jp comment: "alpha,alpha-trehalose-phosphate synthase (UDP-forming)"	other		XP_001694765.1 (100)	no (uncharacterized protein CHLRE_06g278221v5 [Chlamydomonas reinhardtii] / XP_042923852.1)	no		3	no
	PSI component enriched in pyrenoid tubules (in land plants binds to the core PSI at the site where light harvesting complex II docks in state transitions) (see source)	PSAH		Cre07.g330250 / EDP05888.1	Mackinder et al. 2017 article text (doi: 10.1016/j.cell.2017.08.044)	https://www.uniprot.org/uniprot/A8IH77	no
Carbonic anhydrase
	periplasmic CA, α-type (10.1007/s11120-011-9635-3)	CAH1		Cre04.g223100 / EDP04241.1	Atkinson et al. 2016 Table 1 (doi: 10.1111/pbi.12497)	https://www.uniprot.org/uniprot/A8IT01	yes	similar to carbonic anhydrase precursor (also hit CMT416C similar to carbonic anhydrase precursor 42/38%/2e-04, CMC186C similar to trefoil factor 38/39%/0.002)	44	0.38	5e-05	http://czon.jp/db/cds_view.cgi?locus=CMI270C		other	other	XP_001692291.1 (100)	no (Carbonic anhydrase Cah3 from Chlamydomonas reinhardtii in complex with acetazolamide [Chlam… / 4XIW_A). Next hit is XP_042921671.1) (CMT416C no, same results)	yes	as reviewed in 10.1093/jxb/ers390, only CAH3 and CAH6 are essential for CCM, CAH1 may contribute to CO2 influx though (10.1093/jxb/ers390)	7 (CMT416C 8)	yes, H0vsL24 (CMT416C yes, both H0vsL3 and H0vsL24)	0.579304549 (6.028369971)	1.087982687 (4.997424063)	(-)0.631405536 (-0.27634057)
	periplasmic CA, α-type (see source)	CAH2		Cre04.g223050 / CAA38360.1	Moroney et al. 2011 Table 1 (doi: 10.1007/s11120-011-9635-3)	https://www.uniprot.org/uniprot/P24258	yes	similar to carbonic anhydrase precursor (also hit CMT416C similar to carbonic anhydrase precursor, 40/39%/8e-04)	44	0.4	5e-05	http://czon.jp/db/cds_view.cgi?locus=CMI270C		other (see above)	other (see above)	CAA38360.1 (100)	no (Carbonic anhydrase Cah3 from Chlamydomonas reinhardtii in complex with acetazolamide [Chlam… / 4XIW_A). Next hit is XP_042921671.1) (CMT416C no, same results)	yes	^ good CCM review in general	7 (CMT416C 8)	yes, H0vsL24 (CMT416C yes, both H0vsL3 and H0vsL24)	0.579304549 (6.028369971)	1.087982687 (4.997424063)	(-)0.631405536 (-0.27634057)
	thylakoid lumen CA, α-type, supplies pyrenoid with CO2 (10.1007/s11120-011-9635-3, 10.1016/j.cell.2017.08.044)	CAH3		Cre09.g415700 / EDP00852.1	Atkinson et al. 2016 Table 1 (doi: 10.1111/pbi.12497)	https://www.uniprot.org/uniprot/A8J4Z8	yes	similar to carbonic anhydrase precursor (also hit CMT416C similar to carbonic anhydrase precursor 44/33%/4e-05	46 (hit twice in Cm sequence, results for best hit)	0.35	8e-06	http://czon.jp/db/cds_view.cgi?locus=CMI270C		other (see above)	other (see above)	XP_042921671.1 (98.07)	yes - annotated as such (Carbonic anhydrase Cah3 from Chlamydomonas reinhardtii in complex with acetazolamide [Chlam… / 4XIW_A). Next hit is XP_042921671.1 (CMT416C yes, same results)	yes		7 (CMT416C 8)	yes, H0vsL24 (CMT416C yes, both H0vsL3 and H0vsL24)	0.579304549 (6.028369971)	1.087982687 (4.997424063)	(-)0.631405536 (-0.27634057)
	mitochondrial CA, β-type (see source). Highly upregulated during CCM induction (10.1105/tpc.112.097949)	CAH4		Cre05.g248400 / EDO96058.1	Moroney et al. 2011 Table 1 (doi: 10.1007/s11120-011-9635-3)	https://www.uniprot.org/uniprot/A8JJ91	no
	mitochondrial CA, β-type (see source). Highly upregulated during CCM induction (10.1105/tpc.112.097949)	CAH5		Cre05.g248450 / EDP07024.1	Moroney et al. 2011 Table 1 (doi: 10.1007/s11120-011-9635-3)	https://www.uniprot.org/uniprot/A8I5U1	no
	CA, β-type (10.1007/s11120-011-9635-3) recently shown to localize to the flagella with no stromal signal (10.1016/j.cell.2017.08.044)	CAH6		Cre12.g485050 / EDO96552.1	Atkinson et al. 2016 Table 1 (doi: 10.1111/pbi.12497)	https://www.uniprot.org/uniprot/Q6S7R9	no
	β-type (see source) may be located in periplasm based on predicted transmembrane domain (reviewed in 10.3390/metabo8010022)	CAH7		Cre13.g607250 / EDO99006.1	Moroney et al. 2011 Table 1 (doi: 10.1007/s11120-011-9635-3)	https://www.uniprot.org/uniprot/A8JB12	no
	plasma membrane/periplasm CA, β-type (see source)	CAH8		Cre09.g405750 / EDO99999.1	Moroney et al. 2011 Table 1 (doi: 10.1007/s11120-011-9635-3)	https://www.uniprot.org/uniprot/A7UCH9	no
	once thought to be cytoplasmic CA, β-type (see source) but probably does not actually have a significant role in Ci acquisition or fixation (RNA levels very low, sequence highly divergent from other β-CAs, not well-characterized) (10.1007/s11120-011-9635-3)	CAH9		EDP07163.1	Moroney et al. 2011 Table 1 (doi: 10.1007/s11120-011-9635-3)	https://www.uniprot.org/uniprot/A8I586	no
	mitochondrial CA, γ-type (see source)	CAG1		Cre12.g516450 / EDO96533.1	Moroney et al. 2011 Table 1 (doi: 10.1007/s11120-011-9635-3)	https://www.uniprot.org/uniprot/A8JHY4	yes	transcription factor APFI (also hit other proteins, including "similar to ferripyochelin binding protein", "similar to trefoil factor" x2, "mannose-1-phosphate guanylyltransferase," "hypothetical protein," "similar to cell surface glycoprotein", etc.)	165	0.38	6e-42	http://czon.jp/db/cds_view.cgi?locus=CMM052C	comments from czon.jp page: " APF1: A novel transcription factor involved in the anther specific expression of nuclear-encoded mitochondria complex I gene"	mitochondria	other	XP_001703237.1 (100)	no (uncharacterized protein CHLRE_09g415850v5 [Chlamydomonas reinhardtii] / XP_001696746.1)	yes	seems unusual for CA to be downregulated? In Rademacher paper they call CmCa3 "quite constantly expressed"	6	yes, H0vsL24	-0.435802	-0.776811	-0.407095
	mitochondrial CA, γ-type (see source)	CAG2		Cre06.g293850 / EDO97352.1	Moroney et al. 2011 Table 1 (doi: 10.1007/s11120-011-9635-3)	https://www.uniprot.org/uniprot/A8JFK6	yes	transcription factor APFI (also hit CMD023C "similar to ferripyochelin binding protein", 49/29%/6e-07)	130	0.38	2e-31	http://czon.jp/db/cds_view.cgi?locus=CMM052C	comments from czon.jp page: " APF1: A novel transcription factor involved in the anther specific expression of nuclear-encoded mitochondria complex I gene"	mitochondria (see above) (CMD023C mitochondria)	other (see above)	XP_001703237.1 (100)	no (uncharacterized protein CHLRE_09g415850v5 [Chlamydomonas reinhardtii] / XP_001696746.1)	yes		6	yes, H0vsL24	-0.435802	-0.776811	-0.407095
	mitochondrial CA, γ-type (see source)	Gclp1 (CAG3)	Uniprot page	Cre09.g415850 / EDP00854.1	Moroney et al. 2011 Table 1 (doi: 10.1007/s11120-011-9635-3)	https://www.uniprot.org/uniprot/Q6S7R7	yes	transcription factor APFI (also hit CMD023C "similar to ferripyochelin binding protein", 58/27%/2e-09)	178	0.4	8e-46	http://czon.jp/db/cds_view.cgi?locus=CMM052C	comments from czon.jp page: " APF1: A novel transcription factor involved in the anther specific expression of nuclear-encoded mitochondria complex I gene"	mitochondria (see above)	other (see above)	XP_001703237.1 (100)	no (uncharacterized protein CHLRE_09g415850v5 [Chlamydomonas reinhardtii] / XP_001696746.1)	yes		6	yes, H0vsL24	-0.435802	-0.776811	-0.407095
Active Ci uptake (pumps for CO2 or bicarbonate)
	Ci (probably bicarb) uptake into cytosol (a plasma membrane ABC - 10.1111/nph.14749). high sequence similarity to ABCCs, which are ubiqutous proteins present in eukaryotes that perform many different transporter functions (10.1093/jxb/ers390)	HLA3		Cre02.g097800 / EDP07736.1	Atkinson et al. 2016 Table 1 (doi: 10.1111/pbi.12497)	https://www.uniprot.org/uniprot/A8I268	yes	ATP-binding cassette, sub-family C (MRP), member 1 (hit total of 34 ABCs)	400	0.4	1e-112	http://czon.jp/db/cds_view.cgi?locus=CMN251C		other	chloroplast	XP_001700040.2 (100)	no (uncharacterized protein CHLRE_07g340200v5 [Chlamydomonas reinhardtii] / XP_001692513.1)	no	also discussed by Rademacher et al. as a potential bicarb transporter in the plasma membrane of C. merolae	8	yes, H0vsL3	0.9531	0.759679	-0.0117994
	Ci (probably bicarb) uptake into cytosol (a plasma membrane protein with no detected homologs in other species - 10.1111/nph.14749) data suggests it is not directly involved in Ci uptake, but may act as an ancillary component to enhance the activity of other transporters (reviewed in 10.1093/jxb/erx133)	LCI1		Cre03.g162800 / EDP06069.1	Atkinson et al. 2016 Table 1 (doi: 10.1111/pbi.12497)	https://www.uniprot.org/uniprot/A8IFU5	no
	Ci (unknown species) transport from cytosol to stroma (a chloroplast envelope protein and member of the formate/nitrite transporter family - 10.1111/nph.14749)	LCIA		Cre06.g309000 / EDP04946.1	Atkinson et al. 2016 Table 1 (doi: 10.1111/pbi.12497)	https://www.uniprot.org/uniprot/Q75NZ3	no
	Ci transport from cytosol to stroma - mitochondria localized? (10.1111/nph.14749) RNAi knockdown provided no evidence of CCM so relevance to the CCM is suspect (10.1007/s11103-004-2650-4)	CCP1 (LCIE)	https://www.repository.cam.ac.uk/bitstream/handle/1810/263885/mitchell-2014-PhD.pdf?sequence=1	Cre04.g223300 / EDP04147.1	Atkinson et al. 2016 Table 1 (doi: 10.1111/pbi.12497)	https://www.uniprot.org/uniprot/A8IT08	yes	probable mitochondrial carrier protein (hit 43 proteins, most annotated as something about mitochondrial carrier proteins)	78	0.22	2e-15	http://czon.jp/db/cds_view.cgi?locus=CMS091C		other	SP	XP_001692197.1 (100)	no (uncharacterized protein CHLRE_03g200543v5 [Chlamydomonas reinhardtii] / XP_042926619.1)	yes		4	no
	Ci transport from cytosol to stroma - mitochondria localized? (10.1111/nph.14749) RNAi knockdown provided no evidence of CCM so relevance to the CCM is suspect (10.1007/s11103-004-2650-4)	CCP2		Cre04.g222750	Atkinson et al. 2016 Table 1 (doi: 10.1111/pbi.12497)	sequence from http://algaepath.itps.ncku.edu.tw/algae_path/search_gene_info.php?GeneID=Cre04.g222750.t1.1	yes	probable mitochondrial carrier protein (hit 41 proteins, most annotated as something about mitochondrial carrier proteins)	78	0.22	4e-15	http://czon.jp/db/cds_view.cgi?locus=CMS091C		other (see above)	SP (see above)	XP_001692288.1 (100)	no (uncharacterized protein CHLRE_03g200543v5 [Chlamydomonas reinhardtii] / XP_042926619.1)	yes		4	no
	candidates for thylakoid bicarb transporters (see source)	LCI11C (BST1)	https://phytozome-next.jgi.doe.gov/phytomine/portal.do?externalid=PAC:30777389&class=gene	Cre16.g662600 / CDS from phytozome page at left	Mukherjee et al. 2019 article text (doi: 10.1073/pnas.1909706116)		yes	hypothetical protein, conserved	37	0.26	0.008	http://czon.jp/db/cds_view.cgi?locus=CMN088C		other		XP_001697952.2 (100)	no (no significant similarity found)	no		9	no
	candidates for thylakoid bicarb transporters (see source)	LCI11A (BST2)	https://phytozome-next.jgi.doe.gov/report/gene/Creinhardtii_v5_6/Cre16.g663400	Cre16.g663400 / CDS from phytozome page at left	Mukherjee et al. 2019 article text (doi: 10.1073/pnas.1909706116)		no
	candidates for thylakoid bicarb transporters (see source)	LCI11B (BST3)	https://phytozome-next.jgi.doe.gov/phytomine/portal.do?externalid=PAC:30778050&class=gene	Cre16.g663450 / CDS from phytozome page at left	Mukherjee et al. 2019 article text (doi: 10.1073/pnas.1909706116)		no
	possible CO2 uptake into unknown location (see source)	LCID		Cre04.g222800 / EDP04142.1	Wang et al. 2015 Table 1 (doi: 10.1111/tpj.12829)	https://www.uniprot.org/uniprot/Q0Z9B8	no
	chloroplast envelope proton extrusion (see source)	CemA		Cre06.g260250 / CAA62148.1	Wang et al. 2015 Table 1 (doi: 10.1111/tpj.12829)	https://www.uniprot.org/uniprot/Q37050	no
	sodium bile acid symporter apparently involved in chloroplastic Ci uptake (see source)	CIA8	https://phytozome-next.jgi.doe.gov/report/gene/Creinhardtii_v5_6/Cre09.g395700	Cre09.g395700 / CDS from phytozome page at left	Machingura et al. 2017 article test (doi: 10.1093/jxb/erx189)		no
Transcriptional regulation
	RNA-level regulation of CO2-responsive genes (see source)	CCM1 gene (CCM1-A protein)		Cre02.g096300 / EDP07542.1	Fang et al. 2012 article text (doi: 10.1105/tpc.112.097949)	https://www.uniprot.org/uniprot/Q9FED4	no
	RNA-level regulation of CO2-responsive genes (see source)	CCM1 gene (CCM1-B/CIA5 protein)		Cre02.g096300 / AAG37909.1	Fang et al. 2012 article text (doi: 10.1105/tpc.112.097949)	https://www.uniprot.org/uniprot/Q9FE49	no
	may be Myb transcriptional regulator of CCM (based on construction of putative gene regulatory network, not functionally validated)	LCR1		Cre09.g399552 / BAD13491.1	Winck et al. 2013 article text (doi: 10.1371/journal.pone.0079909)	https://www.uniprot.org/uniprot/Q75NZ5	yes	MYB-related protein (also hit 3 other "MYB-related protein" and 1 "cell division control protein 5")	50	35	8e-07	http://czon.jp/db/cds_view.cgi?locus=CMK280C	czon.jp comment: "double Myb"	other		BAD13491.1 (100)	no (uncharacterized protein CHLRE_02g108350v5 [Chlamydomonas reinhardtii] / XP_001699726.2)	yes		3	no
	may be Myb transcriptional regulator of CCM (based on construction of putative gene regulatory network, not functionally validated)	LCR2		5721412 / EDP01257.1	Winck et al. 2013 article text (doi: 10.1371/journal.pone.0079909)	https://www.uniprot.org/uniprot/O81648	no
	a chloroplast Ca2+-binding protein that changes its localization in response to environmental CO2 conditions and regulates the expression of nuclear-encoded limiting-CO2–induced genes, including two key bicarbonate transporters (see source)	CAS		BAD14940.1	Wang et al. 2016 article text (doi: 10.1073/pnas.1606519113)	https://www.uniprot.org/uniprot/Q75T33	no
General carbon fixation and photorespiration
	Ribulose bisphosphate carboxylase large chain (see Uniprot)	rbcL		2717040 / AAA84449.1		https://www.uniprot.org/uniprot/P00877	yes	[pt] ribulose bisphosphate carboxylase large chain	532	0.56	1e-152	http://czon.jp/db/cds_view.cgi?locus=CMV013C		other	other	NP_958405.1 (100)	yes - annotated as such (ribulose-1,5-bisphosphate carboxylase/oxygenase large subunit [Chlamydomonas reinhardtii] / ACJ50136.1)	yes		7	yes, H0vsL3 and H0vsH24	1.11401	-0.34316	-1.21964
	Ribulose bisphosphate carboxylase small subunit, chloroplastic 1 (see Uniprot)	RBCS1		Cre02.g120100/ EDO96904.1		https://www.uniprot.org/uniprot/P00873	yes	[pt] ribulose bisphosphate carboxylase small chain	82	0.33	5e-17	http://czon.jp/db/cds_view.cgi?locus=CMV014C		other	other	XP_001702409.1 (100)	yes - annotated as partial rbcS sequence (A CHIMERIC CHLAMYDOMONAS, SYNECHOCOCCUS RUBISCO ENZYME [Chlamydomonas rei… / 1UZH_C)	yes		7	yes, H0vsL3 and H0vsH24	0.920608	-0.744802	-1.58722
	Ribulose bisphosphate carboxylase small subunit, chloroplastic 2 (see Uniprot)	RBCS2		Cre02.g120150 / CAA28160.1		https://www.uniprot.org/uniprot/P08475	yes	[pt] ribulose bisphosphate carboxylase small chain	81	0.33	1e-16	http://czon.jp/db/cds_view.cgi?locus=CMV014C		other	other	XP_042927675.1 (100)	yes - annotated as partial rbcS sequence (A CHIMERIC CHLAMYDOMONAS, SYNECHOCOCCUS RUBISCO ENZYME [Chlamydomonas rei… / 1UZH_C)	yes		7	yes, H0vsL3 and H0vsH24	0.920608	-0.744802	-1.58722
Other low-CO2-inducible proteins (exact functions unknown, possibly pyrenoid-related)
	proteins in this category have similar folding and active site structure to β-CAs and are proposed to have an occasional/tightly regulated CA function (10.1073/pnas.1616294113), but a paper said they have no detected CA activity. In complex with LCIC, LCIB may act as a a noncatalytic structural barrier for the leaked CO2 from the pyrenoid (reviewed in 10.3390/metabo8010022)	LCIB		Cre10.g452800 / BAD16682.1	Atkinson et al. 2016 Table 1 (doi: 10.1111/pbi.12497)	https://www.uniprot.org/uniprot/Q75NZ2	no
	LCIB forms complex with LCIC and possibly traps stromal CO2 released from the thylakoid into the stromal HCO3 − pool (10.1007/s11120-013-9956-5)	LCIC		Cre06.g307500 / EDP04956.1	Atkinson et al. 2016 Table 1 (doi: 10.1111/pbi.12497)	https://www.uniprot.org/uniprot/Q75NZ1	no
Other Ci uptake
	plasma membrane CO2 channel (see source)	RHP1		Cre06.g284100 / EDP01722.1	Wang et al. 2015 Table 1 (doi: 10.1111/tpj.12829)	https://www.uniprot.org/uniprot/Q94CJ2	no

## Sheet: Other organisms
	gene information							blastx results from search against http://czon.jp/blast/blast.html (the new URL of http://merolae.biol.s.u-tokyo.ac.jp/blast/blast.html)						localization prediction (“SP” (secretory pathway) may include targeting to the ER and/or the cytoplasmic membrane, and “Other” may include targeting to the cytosol, see 10.3389/fpls.2016.00958)		reciprocal best hit analysis (idea from 10.1093/jxb/erw118)					CO2 transcriptional response data from Rademacher et al. 2017 (doi: 10.1080/00837792.1978.10670110, Table S3 in 1-s2.0-S0176161717301736-mmc3.xls) fold changes less than 1 become negative log2FC, more than 2 become log2FC >1
General function category (categories adapted from Price et al. 2008 Figure 1, doi: 10.1093/jxb/erm112)	Specific function category + special notes	Gene name in organism on UniProt (potential alternative names are in parentheses)	Species used for translated NT data	Identifier / European Nucleotide Archive (source for translated NT data) identifier	Main source	UniProt page (bacterial/diatom gene)	Hits?	Name of top hit ( [pt] indicates the gene was in the chloroplast DNA, [mt] indicates that the gene was in the mitochondrial DNA)	Alignment score	Identities	E score	C. merolae locus link	notes	TargetP localization prediction (used plant option)	PredAlgo localization prediction	protein match in NCBI (best hit from blastx against "Halothiobacillus neapolitanus ATCC 23641 (taxid:555778)" or "Thalassiosira pseudonana (taxid:35128)" or "Phaeodactylum tricornutum (taxid:2850)" or "Zea mays (taxid:4577)" @NCBI) with indication of identity %	reciprocal best hits? (NCBI protein blast)	homolog in reverse hits list at all? (any matches to column Q?)	notes	cluster	evidence of CO2 response? (any q less than 0.01 - AJ, AK, AL)?	H0vsL3_log2FC (3 hours after HC to LC shift) - AM	H0vsL24_log2FC (24 hours after HC to LC shift) - AN	H0vsH24_log2FC (testing recovery of initial HC expression situation with 24 hour cultivation under HC) - AO
Ci uptake	DAB inorganic carbon pumps from non-cyano bacteria
	Probable inorganic carbon transporter subunit DabA1 (see UniProt)	dabA1	"Halothiobacillus neapolitanus (strain ATCC 23641 / c2) (Thiobacillus neapolitanus)"	Hneap_0907 / ACX95750.1	Desmarais et al. 2019 (doi: 10.1038/s41564-019-0520-8)	https://www.uniprot.org/uniprot/D0KZ77	no
	Probable inorganic carbon transporter subunit DabB1 (see UniProt)	dabB1	"Halothiobacillus neapolitanus (strain ATCC 23641 / c2) (Thiobacillus neapolitanus)"	Hneap_0909 / ACX95752.1	Desmarais et al. 2019 (doi: 10.1038/s41564-019-0520-8)	https://www.uniprot.org/uniprot/D0KZ79	yes	[mt] NADH-ubiquinone oxidoreductase chain 5 (also hit chains 4 and 2)	184	0.33	3e-47	http://czon.jp/db/cds_view.cgi?locus=CMW025C		other (see cyano sheet)	SP (see cyano sheet)	WP_012823788.1 (100)	no (NADH-quinone oxidoreductase subunit L [Halothiobacillus neapolitanus] / WP_012824807.1) may be annotation issue as next best hit is WP_012823788.1 which is annotated as "oxidoreductase"	yes		7	no
	Probable inorganic carbon transporter subunit DabA2 (see UniProt)	dabA2	"Halothiobacillus neapolitanus (strain ATCC 23641 / c2) (Thiobacillus neapolitanus)"	Hneap_0211 / ACX95074.1	Desmarais et al. 2019 (doi: 10.1038/s41564-019-0520-8)	https://www.uniprot.org/uniprot/D0KWS7	no
	Probable inorganic carbon transporter subunit DabB2 (see UniProt)	dabB2	"Halothiobacillus neapolitanus (strain ATCC 23641 / c2) (Thiobacillus neapolitanus)"	Hneap_0212 / ACX95075.1	Desmarais et al. 2019 (doi: 10.1038/s41564-019-0520-8)	https://www.uniprot.org/uniprot/D0KWS8	yes	[mt] NADH-ubiquinone oxidoreductase chain 5 (only hit chain 5)	73.6	0.23	7e-14	http://czon.jp/db/cds_view.cgi?locus=CMW025C		other (see cyano sheet)	SP (see cyano sheet)	WP_012823111.1 (100)	no (NADH-quinone oxidoreductase subunit L [Halothiobacillus neapolitanus] / WP_012824807.1) may be annotation issue as 4th best hit is WP_012823788.1 which is annotated as "NADH-quinone oxidoreductase subunit L [Halothiobacillus neapolitanus]"	yes		7	no
General carbon fixation and photorespiration	α-Carboxysome Rubisco chaperones and activases (non-cyano bacteria)
	CbbQ/NirQ/NorQ domain protein (see UniProt)	Hneap_0905	"Halothiobacillus neapolitanus (strain ATCC 23641 / c2) (Thiobacillus neapolitanus)"	Hneap_0905 / ACX95748.1	Long et al. 2016 Table 1 (doi: 10.1016/j.pbi.2016.03.002)	https://www.uniprot.org/uniprot/D0KZ75	yes	similar to midasin Mdn1p (also hit CMI251C heat shock protein ClpB)	77.4	0.35	2e-15	http://czon.jp/db/cds_view.cgi?locus=CMJ083C	some domains have similarity to ATPases (https://www.ncbi.nlm.nih.gov/gene/16994170) czon.jp comment: a large protein containing Metal Ion Dependent Adhesion Site (MIDAS) sequence motifs	other	SP	5C3C_A (100)	yes - by annotation (CbbQ/NirQ/NorQ/GpvN family protein [Halothiobacillus neapolitanus] / WP_012823784.1)	yes		4	no
	CbbOQ-type Rubisco activase, component of the carboxysome shell (see source) cbbO (see 10.1038/srep16243 Table S1)	Hneap_0910	"Halothiobacillus neapolitanus (strain ATCC 23641 / c2) (Thiobacillus neapolitanus)"	Hneap_0910 / ACX95753.1	Long et al. 2016 Table 1 (doi: 10.1016/j.pbi.2016.03.002)	https://www.uniprot.org/uniprot/D0KZ80	no
	CbbOQ-type Rubisco activase, component of the carboxysome shell (see source)	cbbQ	"Halothiobacillus neapolitanus (strain ATCC 23641 / c2) (Thiobacillus neapolitanus)"	? / AAD02443.1	Long et al. 2016 Table 1 (doi: 10.1016/j.pbi.2016.03.002)	https://www.uniprot.org/uniprot/Q9ZHZ3	yes	similar to midasin Mdn1p	76	0.35	6e-15	http://czon.jp/db/cds_view.cgi?locus=CMJ083C	some domains have similarity to ATPases (https://www.ncbi.nlm.nih.gov/gene/16994170) czon.jp comment: a large protein containing Metal Ion Dependent Adhesion Site (MIDAS) sequence motifs	other (see above)	SP (see above)	AAD02443.1 (100)	no (CbbQ/NirQ/NorQ/GpvN family protein [Halothiobacillus neapolitanus] / WP_012823784.1). or is this close enough by annotation?	yes		4	no
Carbonic anhydrase	Carbonic anhydrases (diatoms)
		deltaCA	"Thalassiosira pseudonana CCMP1335"	BAO52719.1	Matsuda et al., 2017 (doi: 10.1098/rstb.2016.0403)	https://www.uniprot.org/uniprot/W8VUA7	no
		deltaCA	"Thalassiosira pseudonana CCMP1335"	BAO52718.1	Matsuda et al., 2017 (doi: 10.1098/rstb.2016.0403)	https://www.uniprot.org/uniprot/W8VYH0	no
		gammaCA	"Thalassiosira pseudonana CCMP1335"	BAO52720.1	Matsuda et al., 2017 (doi: 10.1098/rstb.2016.0403)	https://www.uniprot.org/uniprot/W8VSK0	no
		gammaCA	"Thalassiosira pseudonana CCMP1335"	BAO52722.1	Matsuda et al., 2017 (doi: 10.1098/rstb.2016.0403)	https://www.uniprot.org/uniprot/W8VLR1	yes	transcription factor APFI (also hit CMD023C "similar to ferripyochelin binding protein", 61/25%/2e-10)	87	0.29	2e-18	http://czon.jp/db/cds_view.cgi?locus=CMM052C	czon.jp comment: "APF1: A novel transcription factor involved in the anther specific expression of nuclear-encoded mitochondria complex I gene"	mitochondria	other	BAO52722.1 (100)	no (gamma carbonic anhydrase family protein [Halothiobacillus neapolitanus] / WP_012823994.1)	no		6	yes, H0vsL24	-0.435802	-0.776811	-0.407095
Ci uptake	DIC transporters (diatoms)
	sodium-dependent uptake of extracellular bicarb (reviewed in source)	PtSLC4-2	"Phaeodactylum tricornutum (Diatom)"	BAM75352.1	Matsuda et al., 2017 (doi: 10.1098/rstb.2016.0403)	https://www.uniprot.org/uniprot/L8B080	yes	probable anion transporter (also hit two other "probable anion transporter")	199	0.26	8e-52	http://czon.jp/db/cds_view.cgi?locus=CMR009C	czon.jp comment: "solute carrier family 4 (anion exchanger)"	other		BAM75352.1 (100)	no (predicted protein [Phaeodactylum tricornutum CCAP 1055/1] / XP_002177487.1)	yes		8	yes, H0vsL24	0.797947	0.648506	-0.188635
	putative bicarb transporter (closely related to PtSLC4-2 and induced under low-CO2 conditions) (see source)	PtSLC4-1	"Phaeodactylum tricornutum (Diatom)"	BAM75351.1	Matsuda et al., 2017 (doi: 10.1098/rstb.2016.0403)	https://www.uniprot.org/uniprot/L8B0B5	yes	probable anion transporter (also hit two other "probable anion transporter")	216	0.27	6e-57	http://czon.jp/db/cds_view.cgi?locus=CMR009C	czon.jp comment: "solute carrier family 4 (anion exchanger)"	other (see above)		BAM75351.1 (100)	no (predicted protein [Phaeodactylum tricornutum CCAP 1055/1] / XP_002177487.1)	yes		8	yes, H0vsL24	0.797947	0.648506	-0.188635
	putative bicarb transporter (closely related to PtSLC4-2 and induced under low-CO2 conditions) (see source)	PtSLC4-4	"Phaeodactylum tricornutum (Diatom)"	BAM75353.1	Matsuda et al., 2017 (doi: 10.1098/rstb.2016.0403)	https://www.uniprot.org/uniprot/L8B081	yes	probable anion transporter (also hit two other "probable anion transporter")	211	0.27	2e-55	http://czon.jp/db/cds_view.cgi?locus=CMR009C	czon.jp comment: "solute carrier family 4 (anion exchanger)"	other (see above)		BAM75353.1 (100)	no (predicted protein [Phaeodactylum tricornutum CCAP 1055/1] / XP_002177487.1)	yes		8	yes, H0vsL24	0.797947	0.648506	-0.188635
	predicted to function in DIC flow from the cytosol to the plastid (see source)	PtSLC4-6	"Phaeodactylum tricornutum (Diatom)"	BAM75354.1	Matsuda et al., 2017 (doi: 10.1098/rstb.2016.0403)	https://www.uniprot.org/uniprot/L8AX97	yes	probable anion transporter (also hit two other "probable anion transporter")	468	0.48	1e-132	http://czon.jp/db/cds_view.cgi?locus=CMR009C	czon.jp comment: "solute carrier family 4 (anion exchanger)"	other (see above)		XP_002177487.1 (100)	yes (predicted protein [Phaeodactylum tricornutum CCAP 1055/1] / XP_002177487.1)	yes		8	yes, H0vsL24	0.797947	0.648506	-0.188635
	predicted to function in DIC flow from the cytosol to the plastid (see source)	PtSLC4-7	"Phaeodactylum tricornutum (Diatom)"	BAM75355.1	Matsuda et al., 2017 (doi: 10.1098/rstb.2016.0403)	https://www.uniprot.org/uniprot/L8B0J4	yes	probable anion transporter (also hit two other "probable anion transporter")	335	0.37	2e-92	http://czon.jp/db/cds_view.cgi?locus=CMR009C	czon.jp comment: "solute carrier family 4 (anion exchanger)"	other (see above)		BAM75355.1 (100)	no (predicted protein [Phaeodactylum tricornutum CCAP 1055/1] / XP_002177487.1)	yes		8	yes, H0vsL24	0.797947	0.648506	-0.188635
	key C4 pathway enzymes (maize)
	NADP-Malate dehydrogenase (see source)	NADP-MDH	"Zea mays (Maize)"	X16084.1	Karki et al., 2013 Figure 3 (10.1186/1939-8433-6-28)	https://www.uniprot.org/uniprotkb/P15719/entry	yes	malate dehydrogenase, mitochondrial precursor (also hit "CMT611C, malate dehydrogenase, cytoplasmic")	245	0.46	1e-65	http://czon.jp/db/cds_view.cgi?locus=CMP193C		other		P15719.1 (100)	yes, by annotation (malate dehydrogenase, cytoplasmic [Zea mays] / NP_001105603.1)	yes		6	yes, H0vsL24	-0.730258	-1.3261	-0.589107
	NADP-malic enzyme, NADP-ME (see source)	MOD1 (ME1)	"Zea mays (Maize)"	J05130.1	Karki et al., 2013 Figure 3 (10.1186/1939-8433-6-28)	https://www.uniprot.org/uniprotkb/P16243/entry	yes	NADP-dependent malic enzyme	478	0.45	1e-135	http://czon.jp/db/cds_view.cgi?locus=CMJ051C		other		NP_001105313.1 (100)	yes, by annotation (Malic enzyme [Zea mays] / AQK84573.1)	yes		6	no
	phosphoenol pyruvate carboxylase, PEPC (see source)	PEP1 (PPC)	"Zea mays (Maize)"	X15238.1	Karki et al., 2013 Figure 3 (10.1186/1939-8433-6-28)	https://www.uniprot.org/uniprotkb/P04711/entry	yes	phosphoenolpyruvate carboxylase	671	0.41	0	http://czon.jp/db/cds_view.cgi?locus=CME095C		mitochondria		P04711.2 (100)	yes, by annotation (phosphoenolpyruvate carboxylase3 [Zea mays] / ONM54185.1)	yes		8	yes, H0vsL3	1.1413	0.585243	-0.336483
	Pyruvate orthophosphate dikinase, PPDK (see source)	PPDK1 (C4PPDKZM1, CYPPDKZM1, PPDK2)	"Zea mays (Maize)"	J03901.1	Karki et al., 2013 Figure 3 (10.1186/1939-8433-6-28)	https://www.uniprot.org/uniprotkb/P11155/entry	yes	phosphoenolpyruvate synthase (also hit CMO001C, hypothetical protein)	132	0.23	4e-31	http://czon.jp/db/cds_view.cgi?locus=CMF012C	czon.jp comment: "essential step in gluconeogenesis, synthesis of PEP from pyruvate and ATP. Bacterial enzyme. Not very similar to cyanobacterial ones."	mitochondria		ACL53045.1 (97.73%)	yes, by annotation (pyruvate orthophosphate dikinase1 [Zea mays] / AQK85869.1)	yes		9	yes, H0vsL3 and H0vsL24	4.47687	5.04959	0.675007
	phosphoenol pyruvate carboxykinase (see source)	PEPCK	"Zea mays (Maize)"	AB018744.1	Wang et al., 2014 Table 1 (10.1093/jxb/eru058)	https://www.uniprot.org/uniprotkb/Q9SLZ0/entry	yes	phosphoenolpyruvate carboxykinase (ATP)	297	0.4	5e-81	http://czon.jp/db/cds_view.cgi?locus=CMN285C	czon.jp comment: INTRON{10345-10269} Only bacteria, not cyanobacteria, showed homology. GENE{PCK1}	mitochondria		Q9SLZ0.1 (100)	yes, by annotation (phosphoenolpyruvate carboxykinase homolog 2 [Zea mays] / NP_001146178.1)	no		8	yes, H0vsL3	0.981182	0.67834	0.195251
